# Supplementary material for: A Comparative Study of Intramolecular Mobility of Single Siloxane and Carbosilane Dendrimers via Molecular Dynamics Simulations
Source: Polymers (Basel). 2018 Jul 30;10(8):838. doi: 10.3390/polym10080838 (PMC6403907; doi:10.3390/polym10080838)
Supplement: Supplementary file 1 [file polymers-10-00838-s001.zip]

Archive with 2 entries (2 files):
- Tables_S1_S5_Figures_S1_S12.docx
- Video_S1_movie_BranchFast.mp4
